# Supplementary material for: Fluidic Oscillators, Feedback Channel Effect under Compressible Flow Conditions
Source: Sensors (Basel). 2021 Aug 27;21(17):5768. doi: 10.3390/s21175768 (PMC8434574; doi:10.3390/s21175768)
Supplement: Supplementary file 1 [file sensors-21-05768-s001.zip]

Archive with 13 entries (8 files):
- Videos_Compressible_Cases/
- Videos_Compressible_Cases/L1_65ms/
- Videos_Compressible_Cases/L1_65ms/Pressure.ogv
- Videos_Compressible_Cases/L1_65ms/Velocity.ogv
- Videos_Compressible_Cases/L1_97ms/
- Videos_Compressible_Cases/L1_97ms/Pressure.ogv
- Videos_Compressible_Cases/L1_97ms/Velocity.ogv
- Videos_Compressible_Cases/L9_65ms/
- Videos_Compressible_Cases/L9_65ms/Pressure.ogv
- Videos_Compressible_Cases/L9_65ms/Velocity.ogv
- Videos_Compressible_Cases/L9_97ms/
- Videos_Compressible_Cases/L9_97ms/Pressure.ogv
- Videos_Compressible_Cases/L9_97ms/Velocity.ogv
